# Supplementary material for: Zwitterionic Polymer Gel Fracturing Fluid with Molecular Interface Regulation for Pretreatment-Free Flowback Recycling
Source: Gels. 2026 Feb 19;12(2):178. doi: 10.3390/gels12020178 (PMC12940335; doi:10.3390/gels12020178)
Supplement: Supplementary file 1 [file gels-12-00178-s001.zip]

Archive with 1 entries (1 files):
- gels-4139067-supplementary.pdf
